# Supplementary material for: Comparative Efficacy of Various Stents for Palliation in Patients with Malignant Extrahepatic Biliary Obstruction: A Systematic Review and Network Meta-Analysis
Source: J Pers Med. 2021 Jan 30;11(2):86. doi: 10.3390/jpm11020086 (PMC7912345; doi:10.3390/jpm11020086)
Supplement: Supplementary file 1 [file jpm-11-00086-s001.zip]

Archive with 12 entries (12 files):
- Figure S1.tif
- Figure S2.tif
- Figure S3.tif
- Figure S4A.tif
- Figure S4B.tif
- Figure S4C.tif
- Figure S4D.tif
- Figure S5A.tif
- Figure S5B.tif
- Figure S5C.tif
- Table S1.docx
- Table S2.docx
